# Supplementary material for: Discrete but variable structure of animal societies leads to the false perception of a social continuum
Source: R Soc Open Sci. 2016 May 11;3(5):160147. doi: 10.1098/rsos.160147 (PMC4892458; doi:10.1098/rsos.160147)
Supplement: Table S2 [file rsos160147supp2.xls]

## Sheet: Demographic Data
Taxonomic Group	Common Name*	Family	Subfamily^	Latin Name	Social Strcuture	Number Non-Breeding Females	Number Breeding Females	Total Number Females	References
ant		Formicidae		Amblyopone sp.	single breeding female	100	1	101	126
ant		Formicidae		Anochetus bequaerti	single breeding female	84	1	85	141
ant		Formicidae		Anochetus faurei	single breeding female	391476	1	391477	103
ant		Formicidae		Anochetus katonae	single breeding female	88.5	1	89.5	141
ant		Formicidae		Aphaenogaster barbara	single breeding female	8000	1	8001	11, 32
ant		Formicidae		Aphaenogaster rudis	single breeding female	326	1	327	64, 121
ant		Formicidae		Aphaenogaster rudis	single breeding female	280	1	281	64
ant		Formicidae		Aphaenogaster rudis	single breeding female	388	1	389	126
ant		Formicidae		Aphaenogaster treatae	single breeding female	682	1	683	10
ant		Formicidae		Atta cephalotes	single breeding female	500000	1	500001	11, 121
ant		Formicidae		Atta sexdens	single breeding female	5000000	1	5000001	11, 121
ant		Formicidae		Atta texana	single breeding female	10000000	1	10000001	11, 50
ant		Formicidae		Camponotus christi ferrugineus	single breeding female	1776	1	1777	126
ant		Formicidae		Camponotus chromaiodes	single breeding female	3212	1	3213	59
ant		Formicidae		Camponotus herculeanus	single breeding female	6726	1	6727	59
ant		Formicidae		Camponotus herculeanus	single breeding female	3765	1	3766	126
ant		Formicidae		Camponotus laevigatus	single breeding female	1000	1	1001	126
ant		Formicidae		Camponotus modoc	single breeding female	5000	1	5001	59
ant		Formicidae		Camponotus modoc	single breeding female	12690	1	12691	126
ant		Formicidae		Camponotus noveboracensis	single breeding female	8200	1	8201	120
ant		Formicidae		Camponotus noveboracensis	single breeding female	8899	1	8900	126
ant		Formicidae		Camponotus pennsylvanicus	single breeding female	2200	1	2201	11, 32
ant		Formicidae		Camponotus pennsylvanicus	single breeding female	2487	1	2488	126
ant		Formicidae		Camponotus socius	single breeding female	230	1	231	136
ant		Formicidae		Camponotus vicinus	single breeding female	3000	1	3001	59
ant		Formicidae		Cataglyphis bicolor	single breeding female	2000	1	2001	11, 32
ant		Formicidae		Cataglyphis cursor	single breeding female	1000	1	1001	11, 99
ant		Formicidae		Centromyrmex bequaerti	multiple breeding females	347	8.2	355.2	34
ant		Formicidae		Crematogaster dohrni	single breeding female	52276	1	52277	126
ant		Formicidae		Cryptopone sauteri	single breeding female	112	1	101	102
ant		Formicidae		Cyphomyrmex cornutus	single breeding female	2021	1	2022	1
ant		Formicidae		Cyphomyrmex rimosus	single breeding female	100	1	101	11, 71
ant		Formicidae		Diacamma ceylonense	single breeding female	231	1	232	103
ant		Formicidae		Diacamma cyaneiventre	single breeding female	214	1	215	3
ant		Formicidae		Diacamma rugosum	single breeding female	100	1	101	11
ant		Formicidae		Diacamma sp.	single breeding female	118	1	119	103
ant		Formicidae		Dinoponera australis	single breeding female	30	1	31	11
ant		Formicidae		Dinoponera australis	single breeding female	13	1	14	103
ant		Formicidae		Dinoponera quadriceps	single breeding female	60	1	61	11, 96
ant		Formicidae		Dinoponera quadriceps	single breeding female	89	1	90	103
ant		Formicidae		Dolichoderus cuspidatus	single breeding female	12291.5	1	12292.5	91
ant		Formicidae		Dorylus anomma	single breeding female	15000000	1	15000001	81
ant		Formicidae		Dorylus wilverthi	single breeding female	17500000	1	17500001	103
ant		Formicidae		Eciton burchelli	single breeding female	425000	1	425001	11, 80
ant		Formicidae		Eciton burchelli	single breeding female	649979	1	649980	126
ant		Formicidae		Eciton hamatum	single breeding female	150000	1	150001	103
ant		Formicidae		Eciton hamatum	single breeding female	199985	1	199986	126
ant		Formicidae		Eciton rapax	single breeding female	275000	1	275001	11
ant		Formicidae		Ectatomma tuberculatum	multiple breeding females	138.33	2.42	140.75	67
ant		Formicidae		Ectatomma tuberculatum	multiple breeding females	156.6	6	162.6	68
ant		Formicidae		Formica foetens	single breeding female	500	1	501	10
ant		Formicidae		Formica fusca	multiple breeding females	500	3.3	503.3	11, 71
ant		Formicidae		Formica japonica	single breeding female	2476	1	2477	126
ant		Formicidae		Formica pallidefulva	single breeding female	679	1	680	134
ant		Formicidae		Formica pallidefulva schaufussi	multiple breeding females	773	5	778	134
ant		Formicidae		Formica podzolica	multiple breeding females	1562	5.48	1567.48	35, 126
ant		Formicidae		Formica pratensis	single breeding female	60000	1	60001	11, 121
ant		Formicidae		Formica rufa	single breeding female	4000000	1	4000001	11, 58
ant		Formicidae		Formica yessensis	multiple breeding females	6800	24	6824	149
ant		Formicidae		Gnamptogenys bicolor	single breeding female	89	1	90	103
ant		Formicidae		Gnamptogenys hartmani	single breeding female	33	1	34	126
ant		Formicidae		Gnamptogenys moelleri	single breeding female	85	1	86	24
ant		Formicidae		Gnamptogenys striatula	multiple breeding females	171.7	12.3	184	15
ant		Formicidae		Heteroponera relicta	single breeding female	80	1	81	141
ant		Formicidae		Hypoponera gleadowi	multiple breeding females	32	5	37	141
ant		Formicidae		Iridomyrmex purpureus	single breeding female	49761	1	49762	126
ant		Formicidae		Labidus praedator	single breeding female	1000000	1	1000001	11, 75
ant		Formicidae		Lasius carniolicus	single breeding female	171	1	172	126
ant		Formicidae		Lasius flavus	single breeding female	4884	1	4885	126
ant		Formicidae		Lasius niger	single breeding female	5462	1	5463	10, 71
ant		Formicidae		Lasius niger	single breeding female	5500	1	5501	11, 71
ant		Formicidae		Leptogenys attenuata	single breeding female	90	1	91	141
ant		Formicidae		Leptogenys castanea	single breeding female	289	1	290	141
ant		Formicidae		Leptogenys diminuta	single breeding female	245	1	246	64, 103
ant		Formicidae		Leptogenys diminuta	single breeding female	277	1	278	103
ant		Formicidae		Leptogenys kraepelini	single breeding female	21	1	22	103
ant		Formicidae		Leptogenys mjobergi	single breeding female	35	1	36	103, 141
ant		Formicidae		Leptogenys nitida	single breeding female	595	1	596	141
ant		Formicidae		Leptogenys ocellifera	single breeding female	40000	1	40001	103
ant		Formicidae		Leptogenys schwabi	single breeding female	184	1	185	103
ant		Formicidae		Megalomyrmex mondabora	single breeding female	254.5	1	255.5	1
ant		Formicidae		Monomorium pharaonis	multiple breeding females	7017.5	30	7047.5	10
ant		Formicidae		Monomorium pharaonis	multiple breeding females	800	30	830	11
ant		Formicidae		Myrmecia dispar	single breeding female	119.14	1	120.14	126
ant		Formicidae		Myrmecia dispar	single breeding female	78	1	79	126
ant		Formicidae		Myrmecia froggatti	single breeding female	38	1	39	103
ant		Formicidae		Myrmecia mandibularis	single breeding female	402	1	403	126
ant		Formicidae		Myrmecia nigrocincta	single breeding female	821	1	822	126
ant		Formicidae		Myrmecia nigrocincta	single breeding female	735	1	736	126
ant		Formicidae		Myrmecia picta	single breeding female	20	1	21	126
ant		Formicidae		Myrmecia pilosula	single breeding female	666	1	667	126
ant		Formicidae		Myrmecia pilosula	single breeding female	689.5	1	690.5	126
ant		Formicidae		Myrmecia varians	single breeding female	146	1	147	126
ant		Formicidae		Myrmecia vindex	single breeding female	191	1	192	10, 126
ant		Formicidae		Myrmecia vindex	single breeding female	159	1	160	126
ant		Formicidae		Myrmica gallienii	multiple breeding females	836	2.41	838.41	46
ant		Formicidae		Myrmica gallienii	multiple breeding females	645	10	655	45
ant		Formicidae		Myrmica rubra	multiple breeding females	1088	6.17	1094.17	142
ant		Formicidae		Myrmica rubra	multiple breeding females	769	6.87	775.87	45
ant		Formicidae		Myrmica rubra	multiple breeding females	961	7.56	968.56	124
ant		Formicidae		Myrmica rubra	multiple breeding females	1120	14.6	1134.6	43
ant		Formicidae		Myrmica rubra	multiple breeding females	1000	15.6	1015.6	11, 76
ant		Formicidae		Myrmica rubra	multiple breeding females	1034	50.1	1084.1	46
ant		Formicidae		Myrmica ruginodis	multiple breeding females	303	5.61	308.61	46
ant		Formicidae		Myrmica ruginodis	multiple breeding females	2000	5.9	2005.9	11, 76
ant		Formicidae		Myrmica rugulosa	multiple breeding females	1205	19.05	1224.05	46
ant		Formicidae		Myrmica sabuleti	multiple breeding females	456	1.51	457.51	46
ant		Formicidae		Myrmica scabrinodis	multiple breeding females	442	1.85	443.85	46
ant		Formicidae		Myrmica schencki	multiple breeding females	360	1.04	361.04	46
ant		Formicidae		Myrmica sulcinodis	multiple breeding females	189	3.26	192.26	46
ant		Formicidae		Myrmica sulcinodis	multiple breeding females	163	3.7	166.7	44
ant		Formicidae		Myrmica sulcinodis	multiple breeding females	453.5	5.21	458.71	100
ant		Formicidae		Myrmica sulcinodis	multiple breeding females	741.9	8.58	750.48	101
ant		Formicidae		Neivamyrmex nigrescens	single breeding female	30000	1	30001	11, 80
ant		Formicidae		Neivamyrmex nigrescens	single breeding female	75000	1	75001	103
ant		Formicidae		Odontomachus bauri	single breeding female	300	1	301	11
ant		Formicidae		Odontomachus haematodus	single breeding female	500	1	501	11
ant		Formicidae		Oecophylla longinoda	single breeding female	480000	1	480001	11, 121
ant		Formicidae		Onychomyrmex hedleyi	single breeding female	543	1	544	103
ant		Formicidae		Onychomyrmex hedleyi	single breeding female	952	1	953	126
ant		Formicidae		Pachycondyla analis	single breeding female	583	1	584	103
ant		Formicidae		Pachycondyla apicalis	single breeding female	87	1	88	102
ant		Formicidae		Pachycondyla australis	single breeding female	50	1	51	141
ant		Formicidae		Pachycondyla caffraria	single breeding female	70	1	71	11
ant		Formicidae		Pachycondyla excavata	single breeding female	31	1	32	102
ant		Formicidae		Pachycondyla havilandi	single breeding female	28	1	29	103
ant		Formicidae		Pachycondyla marginata	multiple breeding females	881.4	3.58	884.98	84
ant		Formicidae		Pachycondyla obscuricornis	multiple breeding females	100	2.78	102.78	11, 77
ant		Formicidae		Pachycondyla sennaarensis	multiple breeding females	1082	2.21	1084.21	33
ant		Formicidae		Pachycondyla sp.	single breeding female	9.4	1	10.4	103
ant		Formicidae		Pachycondyla sublaevis	single breeding female	9.6	1	10.6	103
ant		Formicidae		Pachycondyla tarsata	single breeding female	10000	1	10001	102
ant		Formicidae		Pachycondyla villosa	multiple breeding females	500	2.6	502.6	11, 30
ant		Formicidae		Pachycondyla wroughtoni	single breeding female	500	1	501	141
ant		Formicidae		Paraponera clavata	single breeding female	1454	1	1455	102
ant		Formicidae		Pheidole dentata	single breeding female	947	1	948	126
ant		Formicidae		Pheidole embolopyx	single breeding female	300	1	301	11, 121
ant		Formicidae		Pheidole harrisonfordi	single breeding female	123	1	124	126
ant		Formicidae		Pheidole multispina	single breeding female	95	1	96	126
ant		Formicidae		Pheidole nigricula	single breeding female	61	1	62	126
ant		Formicidae		Pheidole rugiceps	single breeding female	146	1	147	126
ant		Formicidae		Pheidole specularis	single breeding female	75	1	76	126
ant		Formicidae		Platythyrea lamellosa	single breeding female	115	1	116	103
ant		Formicidae		Platythyrea schultzei	single breeding female	21	1	22	103
ant		Formicidae		Pogonomyrmex badius	single breeding female	4300	1	4301	11, 121
ant		Formicidae		Pogonomyrmex californicus	single breeding female	4500	1	4501	11, 121
ant		Formicidae		Pogonomyrmex californicus	single breeding female	4877	1	4878	38, 126
ant		Formicidae		Pogonomyrmex montanus	single breeding female	1482	1	1483	126
ant		Formicidae		Pogonomyrmex occidentalis	single breeding female	3880	1	3881	11, 145
ant		Formicidae		Pogonomyrmex occidentalis	single breeding female	5181	1	5182	126, 145
ant		Formicidae		Pogonomyrmex rugosus	single breeding female	7740	1	7741	64
ant		Formicidae		Pogonomyrmex rugosus	single breeding female	4843	1	4844	126
ant		Formicidae		Pogonomyrmex subnitidus	single breeding female	5499	1	5500	126
ant		Formicidae		Polyrhachis hodgsoni	single breeding female	9193	1	9194	126
ant		Formicidae		Prenolepis imparis	single breeding female	1582	1	1583	10
ant		Formicidae		Prenolepis imparis	single breeding female	1518	1	1519	134
ant		Formicidae		Prionopelta amabilis	single breeding female	496	1	497	32, 102
ant		Formicidae		Proceratium goliath	single breeding female	105	1	106	126
ant		Formicidae		Proceratium itoi	single breeding female	92	1	93	102
ant		Formicidae		Pseudomyrmex termitarius	single breeding female	75	1	76	11, 73
ant		Formicidae		Pseudomyrmex triplarinus	single breeding female	10000	1	10001	11, 73
ant		Formicidae		Rhytidoponera chalybaea	multiple breeding females	130.5	5.2	135.7	76, 143
ant		Formicidae		Rhytidoponera confusa	single breeding female	203	1	204	64
ant		Formicidae		Rhytidoponera confusa	single breeding female	164	1	165	103
ant		Formicidae		Rhytidoponera confusa	single breeding female	264	1	265	126
ant		Formicidae		Rhytidoponera confusa	single breeding female	500	1	501	141
ant		Formicidae		Rhytidoponera purpurea	single breeding female	803	1	804	102
ant		Formicidae		Solenopsis invicta	multiple breeding females	22956	97.9	23053.9	10, 148
ant		Formicidae		Temnothorax ambiguus	multiple breeding females	37	3.4	40.4	10, 76
ant		Formicidae		Temnothorax ambiguus	multiple breeding females	50	3.4	53.4	11, 76
ant		Formicidae		Temnothorax curvispinosus	single breeding female	84	1	85	10
ant		Formicidae		Temnothorax curvispinosus	single breeding female	62	1	63	10
ant		Formicidae		Temnothorax curvispinosus	single breeding female	50	1	51	11
ant		Formicidae		Temnothorax curvispinosus	single breeding female	54	1	55	126
ant		Formicidae		Temnothorax longispinosus	multiple breeding females	45	1.7	46.7	63
ant		Formicidae		Temnothorax longispinosus	multiple breeding females	47	2.9	49.9	10, 76
ant		Formicidae		Temnothorax longispinosus	multiple breeding females	85	2.9	87.9	10, 76
ant		Formicidae		Temnothorax nylanderi	single breeding female	280	1	281	11, 32
ant		Formicidae		Temnothorax unifasciatus	single breeding female	325	1	326	11, 121
ant		Formicidae		Tetramorium caespitum	single breeding female	14068	1	14069	10
ant		Formicidae		Tetramorium caespitum	single breeding female	7881	1	7882	10
ant		Formicidae		Tetramorium caespitum	single breeding female	14000	1	14001	11, 32
ant		Formicidae		Tetraponera sp.	single breeding female	6952	1	6953	126
ant		Formicidae		Trachymyrmex urichi	single breeding female	100	1	101	11
ant		Formicidae		Wasmannia auropunctata	single breeding female	75	1	76	126
bird	Seychelle's warbler	Slyviidae		Acrocephalus sechellensis	multiple breeding females	0.44	1.28	1.72	79
bird	Florida scrub jay	Corvidae		Aphelocoma coerulescens	single breeding female	2	1	3	151
bird	Galapagos hawk	Accipitridae		Buteo galapagoensis	single breeding female	0	1	1	16
bird	white-throated magpie jay	Corvidae		Calocitta formosa	multiple breeding females	1.83	1.625	3.455	13
bird	pied kingfisher	Cerylidae		Ceryle rudis	single breeding female	1.24	1	2.24	111
bird	white-winged choughs	Corcoracidae		Corcorax melanorhamphos	single breeding female	1.35	1	2.35	116
bird	american crow	Corvidae		Corvus brachyrhynchos	single breeding female	0.43	1	1.43	135
bird	carion crow	Corvidae		Corvus corone corone	single breeding female	0	1	1	7
bird	greater ani	Cuculidae		Crotophaga major	multiple breeding females	0	2.29	2.29	113
bird	groove-billed ani	Cuculidae		Crotophaga sulcirostris	multiple breeding females	0	1.97	1.97	140
bird	brown jay	Corvidae		Cyanocorax morio	multiple breeding females	2.2	1.3	3.5	147
bird	Eclectus parrot	Psittacidae		Eclectus roratus	single breeding female	0	1	1	61
bird	guira cuckoo	Cuculidae		Guira guira	multiple breeding females	0	2.85	2.85	22
bird	guira cuckoo	Cuculidae		Guira guira	multiple breeding females	0	5.125	5.125	88
bird	Australian magpie	Artamidae		Gymnorhina tibicen	single breeding female	1.73	1	2.73	70
bird	chestnut-bellied starling	Sturnidae		Lamprotornis pulcher	multiple breeding females	1.5	3.5	5	146
bird	superb starling	Sturnidae		Lamprotornis superbus	multiple breeding females	6.5	3.45	9.95	29
bird	superb fairy-wren	Maluridae		Malurus cyaneus	single breeding female	0	1	1	97
bird	red-winged fairy-wren	Maluridae		Malurus elegans	single breeding female	0.84	1	1.84	119
bird	splendid fairy-wren	Maluridae		Malurus splendens	multiple breeding females	0.6	1	1.6	117
bird	splendid fairy-wren	Maluridae		Malurus splendens	multiple breeding females	0.33	1.1	1.43	118
bird	bell miner	Meliphagidae		Manorina melanophrys	single breeding female	1.008	1	2.008	104
bird	acorn woodpecker	Picidae		Melanerpes formicivorus	multiple breeding females	0.5	1.2	1.7	78
bird	Galapagos mockingbird	Mimidae		Nesomimus parvulus	multiple breeding females	0.1	1.6	1.7	27, 28
bird	red-cockaded woodpecker	Picidae		Picoides borealis	single breeding female	0.05	1	1.05	85
bird	grey-crowned babbler	Turdoides		Pomatostomus temporalis	single breeding female	0.67	1	1.67	14
bird	pukeko	Rallidae		Porphyrio porphyrio	multiple breeding females	0.69	1.49	2.18	74
bird	pukeko	Rallidae		Porphyrio porphyrio	multiple breeding females	1.2	1.86	3.06	25
bird	dunnock	Prunellidae		Prunella modularis	multiple breeding females	0	1.45	1.45	31
bird	toucan barbet	Semnornithidae		Semnornis ramphastinus	single breeding female	0.4	1	1.4	110
bird	white-browed scrubwren	Acanthizidae		Sericornis frontalis	single breeding female	0	1	1	89
bird	western bluebird	Turdidae		Sialia mexicana	single breeding female	0	1	1	36
bird	Tiawan yuhina	Zosteropidae		Yuhina brunneiceps	multiple breeding females	0	2	2	153
mammal	Wied's black-tufted-ear marmoset	Callitrichidae		Callithrix kuhlii	single breeding female	0.3	1	1.3	108
mammal	golden jackal	Canidae		Canis aureus	single breeding female	0.4	1	1.4	95
mammal	coyote	Canidae		Canis latrans	single breeding female	1.2	1	2.2	95
mammal	wolf	Canidae		Canis lupus	single breeding female	0.8	1	1.8	95
mammal	black-backed jackal	Canidae		Canis mesomelas	single breeding female	0.5	1	1.5	95
mammal	Eithiopian wolf	Canidae		Canis semensis	single breeding female	0.5	1	1.5	109
mammal	beaver	Castoridae		Castor canadensis	single breeding female	0.1	1	1.1	20
mammal	spotted hyena	Hyaenidae		Crocuta crocuta	multiple breeding females	0	20	20	132, 144
mammal	Damaraland mole-rat	Bathyergidae		Cryptomys damarensis	single breeding female	4.5	1	5.5	12
mammal	common mole-rat	Bathyergidae		Cryptomys hottentotus	single breeding female	1.5	1	2.5	12
mammal	gundis	Ctenodactylidae		Ctenodactylus gundi	multiple breeding females	1.6	1.6	3.2	98
mammal	colonial tuco-tuco	Ctenomyidae		Ctenomys sociabilis	multiple breeding females	0.1	2.3	2.4	82
mammal	dhole	Canidae		Cuon alpinus	single breeding female	2	1	3	95
mammal	black-tailed dog	Sciuridae		Cynomys ludovicianus	multiple breeding females	0.5	2.7	3.2	66
mammal	dwarf mongoose	Herpestidae		Helolgale parvula	single breeding female	2.3	1	3.3	114
mammal	naked mole rat	Bathyergidae		Heterocephalus glaber	single breeding female	40	1	41	125
mammal	plains viscacha	Chinchillidae		Lagostomus maximus	multiple breeding females	0.1	1.4	1.5	19
mammal	wild dog	Canidae		Lycaon pictus	multiple breeding females	2.4	1	3.4	56
mammal	wild dog	Canidae		Lycaon pictus	multiple breeding females	3.08	1.2	4.28	26
mammal	hoary marmot	Sciuridae		Marmota caligata	single breeding female	1	1	2	65
mammal	yellow-bellied marmot	Sciuridae		Marmota flaviventris	multiple breeding females	0.6	1.93	2.53	5, 6
mammal	alpine marmot	Sciuridae		Marmota marmota	single breeding female	1.5	1	2.5	57
mammal	olympic marmot	Sciuridae		Marmota olympus	single breeding female	0	1	1	9
mammal	European badger	Mustelidae		Meles meles	multiple breeding females	1.35	1.45	2.8	39, 150
mammal	Mongolian gerbil	Muridae		Meriones unguiculatus	multiple breeding females	0	1.5	1.5	2
mammal	mountain cavy	Caviidae		Microcavia australis	multiple breeding females	0.3	1.9	2.2	41
mammal	mouse lemur	Cheirogaleidae		Microcebus murinus	multiple breeding females	2.4	2.4	4.8	42
mammal	common vole	Muridae		Microtus arvalis	multiple breeding females	0	3	3	17, 18
mammal	pine voles	Muridae		Microtus pinetorum	multiple breeding females	0	1.2	1.2	49
mammal	banded mongoose	Herpestidae		Mungos mungo	multiple breeding females	0	6	6	21, 55
mammal	mound building mouse	Muridae		Mus spicilegus	multiple breeding females	0	1.8	1.8	53
mammal	plateau pika	Ochotonidae		Ochotona curzoniae	multiple breeding females	0	1.7	1.7	37
mammal	degus	Octdontidae		Octodon degus	multiple breeding females	0.1	3	3.1	40, 83
mammal	African striped rats	Muridae		Rhabdomys pumilio	multiple breeding females	0	1.4	1.4	122, 123
mammal	great gerbil	Muridae		Rhombomys opimus	multiple breeding females	0	2	2	107
mammal	meerkat	Herpestidae		Suricata suricatta	multiple breeding females	2.91	1.13	4.04	23
wasp		Vespidae	Polistinae	Agelaia areata	multiple breeding females	13570	40.71	13610.7	115
wasp		Vespidae	Polistinae	Agelaia areata	multiple breeding females	5693	490	6183	69
wasp		Vespidae	Polistinae	Agelaia areata	multiple breeding females	5195	498	5693	72
wasp		Vespidae	Polistinae	Agelaia areata	multiple breeding females	5693	506.677	6199.68	115
wasp		Vespidae	Polistinae	Agelaia cajennensis	multiple breeding females	93	12.09	105.09	115
wasp		Vespidae	Polistinae	Agelaia fulvofasciata	multiple breeding females	1020	89.76	1109.76	115
wasp		Vespidae	Polistinae	Agelaia lobipleura	multiple breeding females	400	22	422	115
wasp		Vespidae	Polistinae	Agelaia vicina	multiple breeding females	282874	2053	284927	154
wasp		Vespidae	Polistinae	Angiopolybia pallens	multiple breeding females	144	29.52	173.52	115
wasp		Vespidae	Polistinae	Angiopolybia pallens	multiple breeding females	168	34	202	69
wasp		Vespidae	Polistinae	Apoica gelida	multiple breeding females	217	10.199	227.199	115
wasp		Vespidae	Polistinae	Apoica pallens	multiple breeding females	170	10.37	180.37	115
wasp		Vespidae	Polistinae	Apoica pallens	multiple breeding females	170	22.5	192.5	112
wasp		Vespidae	Polistinae	Brachygastra augusti	multiple breeding females	789.5	41.8	831.3	8
wasp		Vespidae	Polistinae	Brachygastra augusti	multiple breeding females	1002	354	1356	69
wasp		Vespidae	Polistinae	Brachygastra bilineolata	multiple breeding females	22.33	7	29.33	112
wasp		Vespidae	Polistinae	Brachygastra bilineolata	multiple breeding females	60	13.68	73.68	115
wasp		Vespidae	Polistinae	Brachygastra mellifica	multiple breeding females	7331	398	7729	60
wasp		Vespidae	Polistinae	Brachygastra scutellaris	multiple breeding females	489	95.355	584.355	115
wasp		Vespidae	Polistinae	Chartergellus atectus	multiple breeding females	90	7.47	97.47	115
wasp		Vespidae	Polistinae	Chartergellus communis	multiple breeding females	177	26	203	112
wasp		Vespidae	Polistinae	Chartergellus communis	multiple breeding females	244	26.108	270.108	115
wasp		Vespidae	Polistinae	Chartergus chartarius	multiple breeding females	3226	45.164	3271.16	115
wasp		Vespidae		Dolichovespula maculata	single breeding female	19.6	1	20.6	48
wasp		Vespidae		Eustenogaster sp. 1	single breeding female	2	1	3	127
wasp		Vespidae	Stenogastrinae	Liostenogaster flavolineata	multiple breeding females	4.92	1.36	6.28	131
wasp		Vespidae		Liostenogaster sp.	single breeding female	2.25	1	3.25	72
wasp		Vespidae	Stenogastrinae	Liostenogaster vechti	multiple breeding females	2.17	1.53	3.7	138
wasp		Vespidae	Polistinae	Metapolybia azteca	multiple breeding females	66.8	11	77.8	51
wasp		Vespidae	Polistinae	Metapolybia azteca	multiple breeding females	188	17	205	69
wasp		Vespidae	Polistinae	Metapolybia azteca	multiple breeding females	70	19.5	89.5	72
wasp		Vespidae	Polistinae	Metapolybia azteca	multiple breeding females	200	25.8	225.8	115
wasp		Vespidae	Polistinae	Metapolybia cingulata	multiple breeding females	58	3.944	61.944	115
wasp		Vespidae	Polistinae	Metapolybia cingulata	multiple breeding females	48	4	52	69
wasp		Vespidae	Polistinae	Parachartergus colobopterus	multiple breeding females	283	27	310	69
wasp		Vespidae	Polistinae	Parachartergus colobopterus	multiple breeding females	250.14	27.43	277.57	128
wasp		Vespidae	Polistinae	Parachartergus fraternus	multiple breeding females	178.42	21.22	199.64	112
wasp		Vespidae	Polistinae	Parachartergus fraternus	multiple breeding females	383	28	411	69
wasp		Vespidae	Polistinae	Parachartergus fraternus	multiple breeding females	280	33.04	313.04	115
wasp		Vespidae	Stenogastrinae	Parischnogaster alternata	multiple breeding females	1.77	1.33	3.1	47
wasp		Vespidae	Stenogastrinae	Parischnogaster alternata	multiple breeding females	1.6	1.67	3.27	138
wasp		Vespidae	Stenogastrinae	Parischnogaster alternata	multiple breeding females	2.78	2.22	5	72
wasp		Vespidae		Parischnogaster jacobsoni	single breeding female	1.73	0.97	2.7	138
wasp		Vespidae		Parischnogaster jacobsoni	single breeding female	6	1	7	127
wasp		Vespidae	Stenogastrinae	Parischnogaster mellyi	multiple breeding females	2.67	1.13	3.8	47
wasp		Vespidae	Stenogastrinae	Parischnogaster nigricans	multiple breeding females	1.86	1.14	3	138
wasp		Vespidae	Stenogastrinae	Parischnogaster striatula	multiple breeding females	2.08	2.1	4.18	72
wasp		Vespidae	Polistinae	Polistes annularis	multiple breeding females	8.2	2.1	10.3	105
wasp		Vespidae	Polistinae	Polistes bellicosus	multiple breeding females	15.75	2.58	18.33	4
wasp		Vespidae		Polistes dorsalis	single breeding female	14.5	1	15.5	4
wasp		Vespidae	Polistinae	Polistes exclamans	multiple breeding females	6.4	1.19	7.59	130
wasp		Vespidae		Polistes olivaceus	single breeding female	127	0.89	127.89	139
wasp		Vespidae	Polistinae	Polybia bicyttarella	multiple breeding females	77	4.928	81.928	115
wasp		Vespidae	Polistinae	Polybia bicyttarella	multiple breeding females	84	6	90	69
wasp		Vespidae	Polistinae	Polybia bistriata	multiple breeding females	64	7.936	71.936	115
wasp		Vespidae	Polistinae	Polybia bistriata	multiple breeding females	70	8	78	69
wasp		Vespidae	Polistinae	Polybia catillifex	multiple breeding females	22	3	25	69
wasp		Vespidae	Polistinae	Polybia catillifex	multiple breeding females	28	3.752	31.752	115
wasp		Vespidae	Polistinae	Polybia chrysothorax	multiple breeding females	34	1.02	35.02	115
wasp		Vespidae	Polistinae	Polybia chrysothorax	multiple breeding females	32.97	1.03	34	112
wasp		Vespidae	Polistinae	Polybia chrysothorax	multiple breeding females	358	23	381	69
wasp		Vespidae	Polistinae	Polybia dimidiata	multiple breeding females	3528	165.816	3693.82	115
wasp		Vespidae	Polistinae	Polybia emaciata	multiple breeding females	74	10.25	84.25	112
wasp		Vespidae	Polistinae	Polybia emaciata	multiple breeding females	192	15.4	207.4	69
wasp		Vespidae	Polistinae	Polybia emaciata	multiple breeding females	87	15.747	102.747	115
wasp		Vespidae	Polistinae	Polybia emaciata	multiple breeding females	326	23	349	129
wasp		Vespidae	Polistinae	Polybia erythrothorax	multiple breeding females	383	11	394	69
wasp		Vespidae	Polistinae	Polybia erythrothorax	multiple breeding females	367.98	12.125	380.105	112
wasp		Vespidae	Polistinae	Polybia erythrothorax	multiple breeding females	383	34.087	417.087	115
wasp		Vespidae	Polistinae	Polybia gorytoides	multiple breeding females	145	8.99	153.99	115
wasp		Vespidae	Polistinae	Polybia ignobilis	multiple breeding females	1784	40	1824	72
wasp		Vespidae	Polistinae	Polybia ignobilis	multiple breeding females	2145	41	2186	69
wasp		Vespidae	Polistinae	Polybia jurinei	multiple breeding females	596	10	606	69
wasp		Vespidae	Polistinae	Polybia jurinei	multiple breeding females	585	10.4	595.4	112
wasp		Vespidae	Polistinae	Polybia jurinei	multiple breeding females	501	38.076	539.076	115
wasp		Vespidae	Polistinae	Polybia micans	multiple breeding females	114	2.508	116.508	115
wasp		Vespidae	Polistinae	Polybia occidentalis	multiple breeding females	37	7.215	44.215	115
wasp		Vespidae	Polistinae	Polybia occidentalis	multiple breeding females	223.6	7.8	231.4	51
wasp		Vespidae	Polistinae	Polybia occidentalis	multiple breeding females	288	15.7	303.7	69
wasp		Vespidae	Polistinae	Polybia occidentalis	multiple breeding females	77	15.785	92.785	115
wasp		Vespidae	Polistinae	Polybia occidentalis	multiple breeding females	260	20.5	280.5	72
wasp		Vespidae	Polistinae	Polybia occidentalis	multiple breeding females	235	24.675	259.675	115
wasp		Vespidae	Polistinae	Polybia occidentalis	multiple breeding females	231	11	242	106
wasp		Vespidae	Polistinae	Polybia parvulina	multiple breeding females	500	89	589	115
wasp		Vespidae	Polistinae	Polybia paulista	multiple breeding females	1415	104	1519	69
wasp		Vespidae	Polistinae	Polybia paulista	multiple breeding females	1272	104	1376	72
wasp		Vespidae	Polistinae	Polybia platycephala	multiple breeding females	331	19	350	69
wasp		Vespidae	Polistinae	Polybia platycephala	multiple breeding females	381	48.387	429.387	115
wasp		Vespidae	Polistinae	Polybia platycephala sylvestris	multiple breeding females	299.21	13.74	312.95	112
wasp		Vespidae	Polistinae	Polybia quadricincta	multiple breeding females	943	13.202	956.202	115
wasp		Vespidae	Polistinae	Polybia quadricincta	multiple breeding females	1519	38.16	1557.16	112
wasp		Vespidae	Polistinae	Polybia rejecta	multiple breeding females	1998.1	50.99	2049.09	112
wasp		Vespidae	Polistinae	Polybia rejecta	multiple breeding females	2216	51	2267	69
wasp		Vespidae	Polistinae	Polybia rejecta	multiple breeding females	1877	228.994	2105.99	115
wasp		Vespidae	Polistinae	Polybia ruficeps	multiple breeding females	992.4	31.5	1023.9	112
wasp		Vespidae	Polistinae	Polybia ruficeps	multiple breeding females	1212	32	1244	69
wasp		Vespidae	Polistinae	Polybia ruficeps	multiple breeding females	1212	60.6	1272.6	115
wasp		Vespidae	Polistinae	Polybia scrobalis	multiple breeding females	54	7.506	61.506	115
wasp		Vespidae	Polistinae	Polybia scutellaris	multiple breeding females	4687	295.281	4982.28	115
wasp		Vespidae	Polistinae	Polybia sericea	multiple breeding females	552	75.624	627.624	115
wasp		Vespidae	Polistinae	Polybia simillima	multiple breeding females	716	9.308	725.308	115
wasp		Vespidae	Polistinae	Polybia singularis	multiple breeding females	692.25	129	821.25	112
wasp		Vespidae	Polistinae	Polybia singularis	multiple breeding females	1157	141.154	1298.15	115
wasp		Vespidae	Polistinae	Polybia striata	multiple breeding females	355	62.48	417.48	115
wasp		Vespidae		Polybia velutina	single breeding female	61	0.976	61.976	115
wasp		Vespidae	Polistinae	Polybioides tabidus	multiple breeding females	2003.86	48.43	2052.29	62
wasp		Vespidae	Polistinae	Protopolybia acutiscutis	multiple breeding females	6625	161	6786	69
wasp		Vespidae	Polistinae	Protopolybia acutiscutis	multiple breeding females	6654	219.582	6873.58	115
wasp		Vespidae	Polistinae	Protopolybia exigua	multiple breeding females	216	20	236	69
wasp		Vespidae	Polistinae	Protopolybia exigua	multiple breeding females	171	20	191	54
wasp		Vespidae	Polistinae	Protopolybia minutissima	multiple breeding females	281	57	338	69
wasp		Vespidae	Polistinae	Protopolybia minutissima	multiple breeding females	270	73.17	343.17	115
wasp		Vespidae	Polistinae	Protopolybia scutellaris	multiple breeding females	389	50.57	439.57	115
wasp		Vespidae	Polistinae	Protopolybia sedula	multiple breeding females	4606	63	4669	69
wasp		Vespidae	Polistinae	Protopolybia sedula	multiple breeding females	7905	220	8125	72
wasp		Vespidae	Polistinae	Protopolybia sedula	multiple breeding females	5974	669.088	6643.09	115
wasp		Vespidae	Polistinae	Protopolybia surinama	multiple breeding females	236	15	251	69
wasp		Vespidae		Provespa anomala	single breeding female	88.25	1	89.25	94
wasp		Vespidae	Polistinae	Pseudopolybia compressa	multiple breeding females	335	60.3	395.3	115
wasp		Vespidae	Polistinae	Pseudopolybia difficilis	multiple breeding females	40	8	48	115
wasp		Vespidae	Polistinae	Pseudopolybia vespiceps	multiple breeding females	49	19.698	68.698	115
wasp		Vespidae		Ropalidia cristata	single breeding female	6	1	7	127
wasp		Vespidae	Polistinae	Ropalidia kurandae	multiple breeding females	173	10.553	183.553	115
wasp		Vespidae	Polistinae	Ropalidia mackayensis	multiple breeding females	590	118	708	115
wasp		Vespidae		Ropalidia marginata	single breeding female	4.56	1	5.56	52
wasp		Vespidae	Polistinae	Ropalidia montana	multiple breeding females	6801.5	30	6831.5	72
wasp		Vespidae	Polistinae	Ropalidia romandi	multiple breeding females	4098	368.82	4466.82	115
wasp		Vespidae	Polistinae	Ropalidia romandi	multiple breeding females	6700	400	7100	137
wasp		Vespidae		Ropalidia taiwana koshuensis	single breeding female	2	1	3	127
wasp		Vespidae	Polistinae	Ropalidia trichopthalma	multiple breeding females	1361	234.092	1595.09	115
wasp		Vespidae	Polistinae	Synoeca septentrionalis	multiple breeding females	275	101.75	376.75	115
wasp		Vespidae	Polistinae	Synoeca surinama	multiple breeding females	257	17.476	274.476	115
wasp		Vespidae	Vespinae	Vespa affinis indosinensis	multiple breeding females	639.17	2.5	641.67	92
wasp		Vespidae		Vespa analis	single breeding female	91.6	1	92.6	93
wasp		Vespidae		Vespa analis	single breeding female	42.2	1	43.2	133
wasp		Vespidae		Vespa crabro	single breeding female	75	1	76	93
wasp		Vespidae		Vespa mandarinia	single breeding female	105.6	1	106.6	93
wasp		Vespidae		Vespa mandarinia	single breeding female	147	1	148	152
wasp		Vespidae		Vespa simillima	single breeding female	240.1	1	241.1	90
wasp		Vespidae		Vespa simillima	single breeding female	477.7	1	478.7	93
wasp		Vespidae		Vespa simillima	single breeding female	234.7	1	235.7	133
wasp		Vespidae		Vespula maculifrons	single breeding female	1154	1	1155	86
wasp		Vespidae		Vespula squamosa	single breeding female	783.7	1	784.7	87
* common names only given for vertebrates
^ subfamilies only given for polygynous wasp species

## Sheet: References
1	Adams, R. M. M. and J. T. Longino. 2007. Nesting biology of the arboreal fungus-growing ant Cyphomyrmex cornutus and behavioral interactions with the social-parasitic ant Megalomyrmex mondabora. Insectes Sociaux 54:136-143.
2	Agren, G., Q. Zhou and W. Zhong. 1989. Ecology and social behaviour of Mongolian gerbils, Meriones unguiculatus, at Xilinhot, Inner Mongolia, China. Animal Behavior 37:11-27.
3	André, J.-B., C. Peeters and C. Doums. 2001. Serial polygyny and colony genetic structure in the monogynous queenless ant Diacamma cyaneiventre. Behavioral Ecology and Sociobiology 50:72-80.
4	Arevalo, E., J. E. Strassman, and D. C. Queller. 1998. Conflicts of interest in social insects: male production in two species of Polistes. Evolution 52:797-805.
5	Armitage, K. B. 2007. Evolution of sociality in marmots: it begins with hibernation. Pp 356-367 in Rodent Societies: An Ecological and Evolutionary Perspective. (Wolff, J. O.and P. W. Sherman, eds). University of Chicago Press, Chicago.
6	Armitage, K. B. and O. A. Schwartz. 2000. Social enhancement of fitness in yellow-bellied marmots. Proceedings of the National Academy of Sciences USA 97:12149-12152.
7	Baglione, V., J. M. Marcos, D. Canestrari and J. Ekman. 2002. Direct fitness benefits of group living in a complex cooperative society of carrion crows, Corvus corone corone. Animal Behavior 64:887-893.
8	Baio, M. V., F. B. Noll and R. Zucchi. 2004. Morphological caste differences and non-sterility of workers in Brachygastra augusti (Hymenoptera, Vespidae, Epiponini), a neotropical swarm-founding wasp. Journal of the New York Entomological Society 111:242-252.
9	Barash, D. P. 1973. The social biology of the olympic marmot. Animal Behaviour Monographs 6:171-245.
10	Baroni-Urbani, C. 1978. Appendix 1. Table 1. Adult Population in Ants Colonies. Pp. 334-335 in Production Ecology of Ants and Termites (Brian, M.V. ed.). Cambridge University Press, Cambridge.
11	Beckers, R., A. Goss, J. L. Deneubourg and J. M. Pasteels. 1989. Colony size, communication and ant foraging strategy. Psyche 96:239-256.
12	Bennet, N. C. and C. G. Faulkes. 2000. African Mole-Rats: Ecology and Eusociality. Cambridge University Press, Cambridge.
13	Berg, E. C., J. M. Eadie, T. A. Langen and A. F. Russell. 2009. Reverse sex-biased philopatry in a cooperative bird: genetic consequences and social cause. Molecular Ecology 18:3486-3499.
14	Blackmore, C.J. and R. Heinsohn. 2007. Reproductive success and helper effects in the cooperatively breeding grey-crowned babbler. Journal of Zoology 273:326-332.
15	Blatrix, R., J. L. Durand and P. Jaiison. 2000. Task allocation depends on matriline in the Ponerine ant Gnamptogenys striatula Mayr. Journal of Insect Behavior 13:553-562
16	Bollmer, J. L., T. Sanchez, M. D. Cannon, D. Sanchez, B. Cannon, J. C. Bednarz, T. Vries, M. S. Struve and P. G. Parker. 2003. Variation in morphology and mating system among island populations of Galápagos hawks. The Condor 105:428-438.
17	Boyce, C. C. K. and J. L. Boyce. 1988. Population biology of Microtus arvalis. I. Lifetime reproductive success of solitary and grouped breeding females. Journal of Animal Ecology 57:711-722.
18	Boyce, C. C. K. and J. L. Boyce. 1988. Population biology of Microtus arvalis. III. Regulation of numbers and breeding dispersion of females. Journal of Animal Ecology 57:737-754.
19	Branch, L. C. 1993. Social orgaization and mating system of the plains viscacha (Lagostomus maximus). Journal of Zoology 229:473-491.
20	Busher, P. 2007. Social organization and monogamy in the beaver. Pp. 280-290. In Rodent Societies: An Ecological and Evolutionary Perspective. (Wolff, J. O. and P. W. Sherman, Eds). The University of Chicago Press, Chicago.
21	Cant, M. A. 2000. Social control of reproduction in banded mongooses. Animal Behavior 59:147-158.
22	Cariello, M. O., H. G. Schwable, R. W. Lee and R. H. F. Macedo. 2002. Individual female clutch identification through yolk protein electrophoresis in the communally breeding guira cuckoo (Guira guira). Molecular Ecology 11:2417-2424.
23	Clutton-Brock, T. H., D. Gaynor, G. M. McIlrath, A. D. C. Maccoll, R. Kansky, P. Chadwick, M. Manser, J. D. Skinner and P. N. M. Brotherton. 1999. Predation, group Size and mortality in a cooperative mongoose, Suricata suricatta. Journal of Animal Ecology 68:672-683.
24	Cogni, R. and P. S. Oliveira. 2004. Patterns in foraging and nesting ecology in the neotropical ant, Gnamptogenys moelleri (Formicidae, Ponerinae). Insectes Sociaux 51:123-130.
25	Craig, J. L. andI. G. Jamieson. 1990. Pukeko: different approaches and some different answers. Pp. 385-412 In Cooperative Breeding in Birds: Long-term Studies of Ecology and Behavior. (Stacey, P. B. and W. D. Koenig, eds) Cambridge University Press, Cambridge.
26	Creel, S., N. M. Creel, M. G. L. Mills and S. L. Monfort. 1997. Rank and reproduction in cooperatively breeding African wild dogs: behavioral and endocrine correlates. Behavioral Ecology 8:298-306.
27	Curry, R. L. and P. R. Grant. 1989. Demography of the cooperatively breeding galapagos mockingbird, Nesomimus parvulus, in a climatically variable environment. Journal of Animal Ecology 58:441-463.
28	Curry, R. L. and P. R. Grant. 1990. Galapagos mockingbirds: territorial cooperative breeding in a climatically variable environment. Pp. 289-332 In Cooperative Breeding in Birds: Long-term Studies of Ecology and Behavior. (Stacey, P. B. and W. D. Koenig, eds) Cambridge University Press, Cambridge.
29	D. R. Rubenstein unpublished data
30	D'Ettorre, P., K. Kellner, J. H. C. Delabie and J. Heinze. 2005. Number of queens in founding associations of the ponerine ant Pachycondyla villosa. Insect Sociaux 52:327-332.
31	Davies, N.B. 1990. Dunnocks: cooperation and conflict among males and females in a variable mating system. Pp. 455-486 In Cooperative Breeding in Birds: Long-term Studies of Ecology and Behavior. (Stacey, P. B. and W. D. Koenig, eds) Cambridge University Press, Cambridge.
32	Debout, G., B. Schatz, M. Elias and D. Mckey. 2007. Poydomy in ants: what we know, what we think we know, and what remains to be done. Biological Journal of the Linnean Society 90:319-348.
33	Déjean, A. and J.-P. Lachaud. Ecology and behavior of the seed-eating ponerine ant Brachyponera senaarensis (Mayr). Insectes Socieaux 41:191-210.
34	Déjean, A. and R. Fénéron. 1996. Polymorphism and ologogyny in the Ponerine ant Centromyrmex bequaerti (Fermicidae: Ponerinae). Insectes Sociaux 43:87-99.
35	Deslippe, J. and R. Savolainen. 1995. Colony foundation and polygyny in the ant Formica podzolica. Behavioral Ecology and Sociobiology 37:1-6.
36	Dickenson, J. L., W. D. Koenig and F. A. Pitelka. 1996. Fitness consequences of helping behavior in the western bluebird. Behavioral Ecology 7:168-177.
37	Dobson, S. F., A. T. Smith and W. X. Gao. 1998. Social and ecological influences on dispersal and philopatry in the plateau pika (Ochotona curzoniae). Behavioral Ecology 9:622-635.
38	Dolezal, A. G., C. S. Brent, J. Gaduau, B. Holldobler and G. V. Amdam. 2009. Endocrine physiology of the division of labour in Pogonomyrmex californicus founding queens. Animal Behaviour 77:1005-1010.
39	Dugdale,H. L., D. W. MacDonald, L. C. Pope, P. L. Johnson and T. Burke. 2008. Reproductive skew and relatedness in social groups of European badgers, Meles meles. Molecular Ecology 17:1815-1827.
40	Ebensperger, L. A., M. J. Hurtado, M. Soto-Gamboa, E. A. Lacey and A. T. Chang. 2004. Communal nesting and kinship in degus (Octodon degus). Naturwissenschaften 91:391-395.
41	Ebensperger, L. A., P. Taraborelli,S. M. Giannoni and M. J. Hurtado. 2006. Nest and space use in a highland population of the southern mountain cavy (Microcavia australis). Journal of Mammalogy 87:834-840.
42	Eberle, M. and P. M. Kappeler. 2006. Family insurance: kin selection and cooperative breeding in a solitary primate (Microcebus murinus). Behavioral Ecology and Sociobiology 60:582-588.
43	Elmes, G. W. 1973. Observations on the density of queens in natural colonies of Myrmica rubra L. (Hymenoptera: Formicidae). Journal of Animal Ecology 42:761-771.
44	Elmes, G. W. 1987. Temporal variation in cology populations of the ant Myrmica sulcinodis: I. Changes in queen number, worker number and spring production. Journal of Animal Ecology 56:559-571.
45	Elmes, G. W. and J. Petal. 1990. Queen number as an adaptable trait: evidence from wild population of two red ant species (Genus myrmica). Journal of Animal Ecology 59:675-690.
46	Elmes, G. W. and L. Keller 1993. Distribution and ecology of queen number in ants of the genus Myrmica. Pp. 294-307 In Queen Number and Sociality in Insects. (Keller, L. ed). Oxford University Press, Oxford.
47	Fanelli, D., J. J. Boomsma and S. Turillazzi. 2005. Multiple reproductive stategies in a tropical hover wasp. Behavioral Ecology and Sociobiology 58:190-199.
48	Felippotti, G.T. et al. 2009. Discrete dimorphism among castes of the bald-faced hornet Dolichovespula maculata (Hymenoptera:Vespidae) in different phases of the colony cycle. Journal of Natural History 43:2481–2490.
49	FitzGerald, R. W. and D. M. Madison. 1983. Social organization of a free-ranging population of pine voles, Microtus pinetorum. Behavioral Ecology and Sociobiology 13:183-187.
50	Fjerdingstad, E. J., J. J. Boomsma and P. Thoren. 1998. Multiple paternity in the leafcutter ant Atta colombica-a microsatellite DNA study. Heredity 80:118-126.
51	Forsyth, A. B. 1978. Studies of the behavioral ecology of polygynous social wasps. Ph.D. Dissertation. Harvard University, Cambridge.
52	Gadagkar, R. 2001. The Social Biology of Ropalidia marginata: Toward Understanding the Evolution of Eusociality. Harvard University Press, Cambridge.
53	Garza, J. C., J. Dallas, D. Duryadi, S. Gerasimov, H. Crosets and P. Boursot. 1997. Social structure of the mound-building mouse Mus spicilegus revealed by genetic analysis with microsatellites. Molecular Ecology 6:1009-1017.
54	Gastreich, K. R., J. E. Strassmann and D. C. Queller. 1993. Determinants of high genetic relatedness in the swarm-founding wasp, Protopolybia exigua. Ethology, Ecolology and Evolution 5:529–539.
55	Gilchrist, J. S. 2006. Reproductive success in a low skew, communal breeding mammal: the banded mongoose, Mungos mungo. Behavioral Ecology and Sociobiology 60:854-863.
56	Girman, D. J., M. G. L. Mills, E. Geffen and R. K. Wayne. 1997. A molecular genetic analysis of social structure, dispersal, and interpack relationships of the African wild dog (Lycaon pictus). Behavioral Ecology and Sociobiology 40:187-198.
57	Goosens, B., L. Graziani, L. P. Waits, E. Farand, S. Magnolon, J. Coulon, M.-C. Bel, P. Taberlet and D. Allainé. Extra-pair paternity in the monogamous alpine marmot revealed by nuclear DNA microsatellite analysis. Behavior Ecology and Sociobiology 43:281-288.
58	Goropashnaya, A. V., V. B. Fedorov and P. Pamilo. 2004. Recent speciation in the Formica rufa group ants (Hymenoptera, Formicidae):inference from mitochondrial DNA phylogeny. Molecular Phylogenetics and Evolution 32:198-206.
59	Hansen, L. D. and J. H. Klotz. 2005. Carpenter Ants of the United States and Canada. Cornell University Press, Ithaca.
60	Hastings, M. D., D. C. Queller, F. Eischen and J. E. Strassman. 1998. Kin selection, relatedness, and worker control of reproduction in a large-colony epiponine wasp, Brachygastra mellifica. Behavioral Ecology 9:573-581
61	Heinsohn, R. and S. Legge. 2003. Breeding biology of the reverse-dichromatic, cooperative parrot Eclectus roratus. Journal of Zoology, London 259:197-208.
62	Henshaw, M. T., J. E. Strassmann and D. C. Queller. 2000. The independent origin of a queen number bottleneck that promotes cooperation in the African swarm-founding wasp, Polybioides tabidus. Behavioral Ecology and Sociobiology 48:478-483.
63	Herbers, J. M. 1986. Nest site limitation and facultative polygyny in the and Leptothorax longispinosus. Behavior Ecology and Sociobiology 19:115-122.
64	Hölldobler, B., and E. O. Wilson. 1990. The Ants. Harvard University Press, Cambridge.
65	Holmes, W. G. 1984. Sibling recognition in thirteen-lined ground squirrels: effects of genetic relatedness, rearing association, and olfaction. Behavioral Ecology and Sociobiology 14:225-233.
66	Hoogland, J. L. 1995. The Black-tailed Prairie Dog: Social Life of a Burrowing Mammal. The University of Chicago Press, Chicago.
67	Hora, R. R., C. Poteaux, C. Doums, D. Fresneau and R. Fénéron. 2007. Egg cannibalism in facultative polygynous ant:conflict for reproduction or strategy to survive? Ethology 113:909-916.
68	Hora, R. R., E. Vilela, R. Fénéron, A. Pezon, D. Fresneau and J. Delabie. 2005. Facultative polygyny in Ectatomma tuberculatum (Formicidae, Ectatomminae). Insectes Sociaux 52:194-200.
69	Hughes, C. R., D. C. Quelller, J. E. Strassman, C. R. Solís, J. A. Negrón-Sotomayor and K. R. Gastreich. 1993. The maintenance of high genetic relatedness in multi-queen colonies of social wasps. Pp. 153-170 In Queen Number and Sociality in Insects. (Keller, L. ed). Oxford University Press, New York.
70	Hughes, J. M., P. B. Mather, A. Toon, J. Ma, I. Rowley and E. Russell. 2003. High levels of extra-group paternity in a population of Australian magpies Gymnorhina tibicen: evidence from microsatellite analysis. Molecular Ecology 12:3441-3450.
71	Hughes, W. O. H., Ratnieks, F. L. W., and B. P. Oldroyd. 2008. Multiple paternity or multiple queens: two routes to greater intracolonial genetic diversity in the eusocial Hymenoptera. Journal of Evolutionary Biology 21:1090-1095.
72	Ito, Y. 1993. Behavior and Social Evolution of Wasps: The Communal Aggregation Hypothesis. Oxford University Press, New York.
73	Jaffe, K. 1987. Evolution of territoriality and nestmate recognition systems in ants. Pp. 295-311 In From Individual to Collective Behavior in Social Insects: Les Treilles Workshop (Pasteels, J. M. and Deneubourg, J. eds). Birkhäuser Verlag, Boston.
74	Jamieson, I. G. 1997. Testing reproductive skew models in a communally breeding bird, the Pukeko, Porphyrio porphyrio. Proceedings of the Royal Society of London B 264:335-340.
75	Keegans, S. J., J. Billen, E. D. Morgan and O. A. Gokcen. 1993. Volatile glandular secretions of three species of new world army ants, Eciton burchelli, Labidus coecus, and Labidus praedator. Journal of Chemical Ecology 19:2705-2719.
76	Keller, L. 1995. Social life: the paradox of multiple-queen colonies. Trends in Ecology and Evolution 10:355-360.
77	Kellner, K., A. Trindl, J. Heinze and P. D'Ettorre. 2007. Polygyny and polyandry in small ant societies. Molecular Ecology 16:2363-2369.
78	Koenig, W. D. and P. B. Stacey. 1990. Acord woodpeckers: group-living and food storage under constrasting ecological conditions. Pp. 413-454 In Cooperative Breeding in Birds: Long-term Studies of Ecology and Behavior. (Stacey, P. B. and W. D. Koenig, eds) Cambridge University Press, Cambridge.
79	Komdeur, J. 2005. No evidence for adaptive suppression of joint laying by dominant female Seychelles warblers: an experimental study. Behaviour 142:1169-1684.
80	Kronauer, D. J. C. and J. J. Boomsma. 2007. Multiple queens means fewer mates. Current Biology 17:753-755.
81	Kronauer, D. J. C., R. A. Johnson and J. J. Boomsma. 2007. The evolution of multiple mating in army ants. Evolution 61:413-422.
82	Lacey, E. A. and J. R. Wieczorek. 2004. Kinship in colonial tuco-tucos: evidence from group composition and population structure. Behavioral Ecology 15:988-996.
83	Lacey, E. A. and L. A. Ebensperger. 2007. Social structure in Octonontid and Ctenomyid rodents. Pp. 403-415 In Rodent Societies: An Ecological and Evolutionary Perspective. (Wolff, J. O. and P. W. Sherman, Eds). The University of Chicago Press, Chicago.
84	Leal, I. R. and P. S. Oliveira. 1994. Behavioral ecology of the neotropical termite-hunting ant Pachycondyla marginata. Behavioral Ecology and Sociobiology 37:373-383.
85	Lennartz, M. R., R. G. Hooper and R. F. Harlow. 1987. Sociality and cooperative breeding of red-cockaded woodpeckers, Picoides borealis. Behavioral Ecology and Sociobiology 20:77-88.
86	MacDonald, J. F. and R. W. Matthews. 1981. Nesting biology of the eastern yellowjacket, Vespula maculifrons (Hymenoptera: Vespidae). Journal of the Kansas Entomological Society 54:433-457.
87	MacDonald, J. F. and R. W. Matthews. 1984. Nesting biology of the southern yellowjacket, Vespula maculifrons (Hymenoptera: Vespidae). Journal of the Kansas Entomological Society 57:134-151.
88	Macedo, R. H. F., M. O. Carello, J. Graves and H. Schwabl. 2004. Reproductive partitioning in communally breeding guira cuckoos, Guira guira. Behavioral Ecology and Sociobioloy 55:213-222.
89	Magrath, R. D. and S. M. Yezerinac. 1997. Facultative helping does not influence reproductive success of survival in cooperatively breeding white-browed scrubwrens. Journal of Animal Ecology 66:658-670.
90	Martin, S. J. 2006. Early collapse of Vespa simillima (Hymenoptera, Vespidae) colonies in central Japan. Entomological Science 9:373-376.
91	Maschwitz, U. and H. Hanel.. 1985. The migrating herdsman Dolichoderus (Diabolus) cuspidatus: an ant with a novel mode of life. Behavioral Ecology and Sociobiology 17:171-184.
92	Matsuura, M. 1983. Preliminary report on the polygynous colonies of Vespa affinis indosinensis (Hymenoptera, Vespidae) in Sumatra. Kontyu, Tokyo 51:80-82.
93	Matsuura, M. 1984. Comparative biology of the five Japanese species of the genus Vespa (Hymenoptera, Vespidae). The Bulletin of the Faculty of Agriculture, Mie University, 69:1-131
94	Matsuura, M. 1999. Size and composition of swarming colonies in Provespa anomala (Hymenoptera, Vespidae), a nocturnal social wasp. Insectes Sociaux 46:219-223.
95	Moehlnan, P. D. 1986. Ecology of cooperation in canids. Pp. 64-86 In Ecological Aspects of Social Evolution: Birds and Mammals (Rubenstein, D. I. and Wrangham, R. W. eds.). Princeton University Press, Princeton.
96	Monnin, T. and C. Peeters. 1999. Dominance hierarchy and reproductive conflicts among subordinates in a monogynous queenless ant. Behavioral Ecology 10:323-332.
97	Mulder, R. A. 1995. Natal and breeding dispersal in a cooperative, extra-group-mating bird. Journal of Avian Biology 26:234-240.
98	Nutt, K. J. 2005. Philopatry of both sexes leads to the formation of multimale, multifemale groups in Ctendoactylus gundi (Rodentia: Ctyenodactylidae). Journal of Mammalogy 86:961-968.
99	Pearcy, N. and S. Aron. 2006. Local resource competition and sex ratio in the ant Cataglyphis cursor. Behavioral Ecology 17:569-574.
100	Pedersen, J. S. and J. J. Boomsma. 1999. Effect of habitat saturation on the number and turnover of queens in the polygynous ant, Myrmica sulcinodis. Journal of Evolutionary Biology 12:903-917.
101	Pedersen, J. S. and J. J. Boomsma. 1999. Positive association of queen number and queen-mating frequency in Myrmica ants: a challenge to the genetic-variability hypotheses. Behavioral Ecology and Sociobiology 45:185-193.
102	Peeters, C. 1993. Monogyny and polygyny in ponerine ants with or without queens. Pp. 234-261 In Queen Number and Sociality in Insects. (Keller, L. ed). Oxford University Press, Oxford.
103	Peeters, C. and F. Ito. 2001. Colony dispersal and evolution of queen morphology in social Hymenoptera. Annual Review of Entomology 46:601-630.
104	Poiani, A. 1993. Social structure and the development of helping behaviour in the bell miner (Manorina melanophrys, Meliphagidae). Ethology 93:62-80.
105	Queller, D. C. and J. E. Strassman. 1988. Reproductive success and group nesting in the paper wasp, Polistes annularis. Pp 76-96 In Reproductive Success: Studies of Individual Variation in Contrasting Breeding Systems. (Clutton-Brock, T. H. ed). The University of Chicago Press, Chicago.
106	Queller, D. C., J. Negrón-Sotomayor, J. E. Strassmann and C. R. Hughes. 1993. Queen number and genetic relatedness in a neotropical wasp, Polybia occidentalis. Behavioral Ecology 4:7–13.
107	Raboy, B. E. and J. M. Dietz. 2004. Diet, foraging, and use of space in wild golden-headed lion tamarins. American Journal of Primatology 63:1-15.
108	Raboy, B. E., G. R. Canale and J. M. Dietz. 2008. Ecology of Callithrix kuhlii and a review of eastern Brazilian marmosets. International Journal of Primatology 29:449-467.
109	Randall, D. A., J. P. Pollinger, R. K. Wayne, L. A. Tallents, P. J. Johnson and D. W. Macdonald. 2007. Inbreeding is reduced by femal-biased dispersal and mating behavior in Ethiopian wolves. Behavioral Ecology 18:579-589.
110	Restrepo, C. and M. L. Mondragón. 1998. Cooperative breeding in the frugicorous toucan barbet (Semnornis ramphastinus). The Auk 115:4-15.
111	Reyer, H.-U. 1990. Pied kingfishers: ecological causes and reproductive consequences of cooperative breeding. Pp. 527-558 In Cooperative Breeding in Birds: Long-term Studies of Ecology and Behavior. (Stacey, P. B. and W. D. Koenig, eds) Cambridge University Press, Cambridge.
112	Richards, O. W. 1978. The Social Wasps of the Americas Excluding the Vespinae. British Museum (Natural History), London.
113	Riehl, C and L. Jara. 2009. Natural history and reproductive biology of the communally breeding greater ani (Crotophaga major) at Gatun Lake, Panama. The Wilson Journal of Ornithology 121:679-687
114	Rood, J. P. 1978. Dwarf mongoose helpers at the den. Zeitschrift zur Tierphysiologiei 48:277-288.
115	Ross, K. G. and R. W. Matthews. 1991. The Bocial biology of Wasps. Cornell University Press, New York.
116	Rowley, I. 1978. Communal activities among white-winged choughs Corcorax melanorhamphus. Ibis 120:178-197.
117	Rowley, I. C. R. and E. Russell. 1990. Splendid fairy-wrens: demonstrating the importance of longevity. Pp. 1-3. In Cooperative Breeding in Birds: Long-term Studies of Ecology and Behavior. (Stacey, P. B. and W. D. Koenig, eds) Cambridge University Press, Cambridge.
118	Rowley, I., E. Russell, R. B. Payne and L. L. Payne. 1989. Plural breeding in the splendid fairy-wren, Malurus splendens (Aves: Maluridae), a cooperative breeder. Ethology 83:229-247.
119	Russell, E. and I. Rowley. 2000. Demography and social organization of the red-winged fairy-wren, Malurus elegans. Australian Journal of Zoology 48:161-200.
120	Sanders, C. J. 1970. The distribution of carpenter ant colonies in the spruce-fir forests of northwestern Ontario. Ecology 51:865-873.
121	Schmid-Hempel, P. and R. H. Crozier. 1998. Polyandry versus polygyny versus parasites. Philosophical Transactions Royal Society London B:507-515.
122	Schradin, C. and N. Pillay. 2004. The striped mouse (Rhabdomys pumilio) from the succulent Karoo, South Africa: a territorial group-living solitary forager with communal breeding and helpers at the nest. Journal of Comparative Psychology 1:37-47.
123	Schradin, C. and N. Pillay. 2005. Intraspecific variation in the spatial and social organization of the African striped mouse. Journal of Mammalogy 86:99-107.
124	Seppa, W. and L. Walin. 1996. Sociogenetic organization of the red ant Myrica rubra. Behavioral Ecology and Sociobiology 38:207-217.
125	Sherman, P. W., J. U. M. Jarvis and R. D. Alexander. 1991. The Biology of the Naked Mole-Rat. Princeton University Press, Princeton.
126	Shik, J. Z. 2008. Ant colony size and the scaling of reproductive effort. Functional Ecology 22:1-9.
127	Spradberry, J. P. 1991. Evolution of queen number and queen control. Pp. 333-388 In The Social Biology of Wasps (Ross, K. G. and R. W. Matthews, eds). Cornell University Press, Ithaca.
128	Strassman, J. E., D. C. Queller, C. R. Solis and C. R. Hughes. 1991. Relatedness and queen number in the Neotropical wasp, Parachartergus colobopterus. Animal Behaviour 42:461-470
129	Strassman, J. E., K. R. Gastreich, D. C. Queller and C.R. Hughes. 1992. Demographic and genetic evidence for cyclical changes in queen number in a neotropical wasp, Polybia emaciata. The American Naturalist. 140:363-372.
130	Strassman, J.E. 1981. Evolutionary implications of early male and satellite nest production in Polistes exclamans colony cycles. Behavioral Ecology and Sociobiology 8:55-64.
131	Sumner, S., M. Casiraghi, M. Foster and J. Field. 2002. Higher reproductive skew in tropical hover wasps. Proceedings of the Royal Society of London B 269:179-186.
132	Szykman, M., A. L. Engh, R. C. Van Horn, S. M. Funk, K. T. Scribner and K. E. Holekamp. 2001. Association patterns among male and female spotted hyenas (Crocuta crocuta) reflect male mate choice. Behavioral Ecology and Sociobiology 50:231-238.
133	Takahashi, J. Y. Inomata, and S. J. Martin. 2007. Mating structure and male production in Vespa analis and Vespa simillima (Hymenoptera: Vespidae). Entomological Science 10:223-229.
134	Talbot, M. 1948. A comparison of two ants of the genus Formica. Ecology 29:316-325.
135	Townsend, A. K., A. B. Clark, K. J. McGowan and I. J. lovette. 2009. Reproductive partitioning and the assumptions of reproductive skew models in the cooperativelt breeding American crow. Animal Behaviour 77:503-512.
136	Tschinkel, W. R. 2005. The nest architecture of the ant, Camponotus socius. Journal of Insect Science 5:1-18.
137	Tsuchida, T., Katada, S., and J. Kojima. 2000. Genetical and morphological colony structure of the Australian swarm-founding polistine wasp, Ropalidia romandi (Hymenoptera, Vespidae). Insectes Sociaux 47:113-116.
138	Turillazzi, S. 1996. Polistes in perspective: comparative social biology and evolution in Belonogaster and Stenogastrinae. Pp. 235- 247 In Natural History and Evolution of Paper-wasps (Turillazzi, S. and M. J. West-Eberhard, eds.). Oxford University Press, Oxford.
139	Uddi, M. M. and K. Tsuchida. 2012. Colony structure and reproductive sharing among queens in a tropical paper wasp, Polistes olivaceus. Insectes Sociaux 59:401-410.
140	Vehrencamp, S. L. 1978. The adaptive significance of communal nesting in groove-billed anis (Crotophaga sulcirostris). Behavioral Ecology and Sociobiology 4:1-33.
141	Villet, M. H., R. M. Crewe and F. D. Duncan. 1991. Evolutionary trends in the reproductive biology of ponerine ants (Hymenoptera: Formicidae). Journal of Natural History 25:1603-1610.
142	Walin, L., P. Seppa and L. Sundstrom. 2001. Reproductive allocation within a polygyne, polydomous colony of the ant Myrmica rubra. Ecological Entomology 26:537-546.
143	Ward, P.S. 1983. Genetic relatedness and colony organization in a species complex of Ponerine ants. Behavioral Ecology and Sociobiology 12:301-307.
144	Watts, H. E. and K. E. Holekamp. 2009. Ecological determinants of survival and reproduction in the spotted hyena. Journal of Mammalogy 90:461-471.
145	Wiernasz, D. C., C. L. Perroni and B. J. Cole. 2004. Polyandry and fitness in the western harvester ant, Pogonomyrmex occidentalis. Molecular Ecology 13:1601-1606.
146	Wilkinson, R. 1982. Social organization and communal breeding in the chestnut-bellied starling (Spreo pulcher). Animal Behavior 30:1118-1128.
147	Williams, D. A. 2004. Female control of reproductive skew in cooperatively breeding brown jays (Cyanocorax morio). Behavioral Ecology and Sociobiology 55:370-380.
148	Wilson, N. L., J. H. Dillier and G. P. Markin. 1971. Foraging territories of imported fire ants. Annals of the Entomological Society of America 64:660-665.
149	Wirth, R., H. Herz, R. J. Ryel, W. Beyschlag and B. Holldobler. 2003. Herbivory of leaf-cutting ants: a case study on Atta colombica in the tropical rainforest. Springer, New York.
150	Woodruff, R and D. W. MacDonald. 1995. Female/female competition in european badgers Meles meles: effects on breeding success. Journal of Animal Ecology 64:12-20.
151	Woolfenden, G. E. 1981. Selfish behavior by Florida scrub jay helpers. Pp. 257-260 In Natural Selection and Social Behavior: Recent Research and New Theory (Alexander, R. D. and D. W. Tinkle, eds). Chiron Press, Concord.
152	Yamane, S. and S. Makino. 1977. Bionomics of Vespa analis insularis and V. mandarinia latilineata in Hokkaido, northern Japan, with notes on Vespine embryo nests (Hymenoptera: Vespidae). Insect Matsumurana 12:1-33.
153	Yuan, H-W., M. Lui and S-F. Shen. 2004. Joint nesting in Taiwan yuhinas: a rare passerine case. The Condor 106:862-872.
154	Zucchi, R. et al. 1995. Agelaia vicina, a wwarm-founding Polistine with the largest colony size among wasps and bees (Hymenoptera: Vespidae). Journal of the New York Entomological Society 103:129-137.
